# Supplementary material for: Microfluidics in Sickle Cell Disease Research: State of the Art and a Perspective Beyond the Flow Problem
Source: Front Mol Biosci. 2021 Mar 8;7:558982. doi: 10.3389/fmolb.2020.558982 (PMC7982466; doi:10.3389/fmolb.2020.558982)
Supplement: Supplementary file 1 [file Table_1.XLSX]

## Sheet: Catalog
									Cell types used
	#	Topics	Year	Title	PMID	Objective	Device	Functionalized/ Endothelialized	Endothelial Cells	Platelets	Neutrophils	RBC	Full blood	Major features & observation	Link	Reference
	1	Models of VOC (Shear & oxygen gradient)	2007	Sickle cell vasoocclusion and rescue in a microfluidic device	18077341	Developed a microfluidic device that enables the independent modulation of parameters to control the onset of vasoocclusion and its reversal (large-scale pressure gradient, vessel diameter, RBD concentration, intracellular HbS concentration, and oxygen concentration).	PDMS + glass microscope slide, chambers for cells flow and oxygenation	No	No	No	No	Yes	No	A key source of the heterogeneity in occlusion arises from the slow collective jamming of a confined, flowing suspension of soft cells that change their morphology and rheology relatively quickly. Quantification and investigatigation the effects of small-molecule inhibitors of polymerization and therapeutic red blood cell exchange on this dynamical process.	https://www.pnas.org/content/104/51/20496.short	Higgins, J. M., Eddington, D. T., Bhatia, S. N., and Mahadevan, L. (2007). Sickle cell vasoocclusion and rescue in a microfluidic device. Proc. Natl. Acad. Sci. U. S. A. 104, 20496–20500. doi:10.1073/pnas.0707122105.
	2	Models of VOC (Shear & oxygen gradient)	2008	Review of an in vitro microfluidic model of sickle cell vaso-occlusion	18495515	Microvascular network coupled with systems to produce hypoxia to model VOC	PDMS, system of channels for cell flow and oxygen	No	No	No	No	Yes	No	Initial analysis of the in vitro process of vaso-occlusion in terms of control parameters such as driving pressure, local oxygen concentration and flow vessel size.	https://www.sciencedirect.com/science/article/pii/S1246782008000888?casa_token=XaQQ1tWjdGgAAAAA:rog3CPh5XHnM4WqlQ2UXP6Cc7AKSUNFsUy_g9wuEdP4-MdJqeCHuQFClIUyaB7MOxFhYe45-JqXs	Higgins, J. M., Eddington, D. T., Bhatia, S. N., and Mahadevan, L. (2008). Review of an in vitro microfluidic model of sickle cell vaso-occlusion. Transfus. Clin. Biol. 15, 12–13. doi:10.1016/j.tracli.2008.04.010.
	3	Models of VOC (Shear & oxygen gradient)	2012	A Biophysical Indicator of Vaso-occlusive Risk in Sickle Cell Disease	22378926	Assessment of fluidic conductance as a measure of blood rheology and correlated disease severity	PDMS + glass microscope slide, chambers for cells flow and oxygenation	No	No	No	No	No	Yes	The rate of change of the resistance to flow after a sudden deoxygenation event could be used to distinguish patients with poor outcomes from those with good outcomes.	https://stm.sciencemag.org/content/4/123/123ra26.short?casa_token=1AJ3Y5vcdMIAAAAA:sVYzZYv2yxVq2ssxQiGWusPoeCvxiyTXWOGs6jmuR5j6C66hwCb-qaTZ7BFYcuGWC3A9TZZlaMltufnD	Wood, D. K., Soriano, A., Mahadevan, L., Higgins, J. M., and Bhatia, S. N. (2012). A Biophysical Indicator of Vaso-occlusive Risk in Sickle Cell Disease. Sci. Transl. Med. 4, 123ra26-123ra26. doi:10.1126/scitranslmed.3002738.
	4	Neutrophil-platelet interaction & inflammation	2015	Quantitative microfluidic fluorescence microscopy to study vaso-occlusion in sickle cell disease	25975836	in vitro imaging platform that can be used to elucidate mechanisms of single cell adhesive events	PDMS + functionalized glass slide - vacuum sealed	P-selectin, ICAM-1, IL-8	No	No	No	No	Yes	Established visualization of neutrophil rolling along with platelet interactions on functionalized surfaces. ICAM-1 mimic leukocyte-endothelium interaction, IL-8 mimic chamoattraction of neutrophil by endothelium, and P-selectin mimic leukocyte-endothelial and platelet-endothlial adhesion.	https://www.ncbi.nlm.nih.gov/pmc/articles/PMC4591772/	Jimenez, M. A., Tutuncuoglu, E., Barge, S., Novelli, E. M., and Sundd, P. (2015). Quantitative microfluidic fluorescence microscopy to study vaso-occlusion in sickle cell disease. Haematologica 100, e390. doi:10.3324/haematol.2015.126631.
	5	Neutrophil-platelet interaction & inflammation	2017	Lung vaso-occlusion in sickle cell disease mediated by arteriolar neutrophil-platelet microemboli	28097236	To undertand role of neutrophil-platelet interaction in VOC	PMDS + glass slide	P-selectin, ICAM-1, IL-8	No	No	No	No	Yes	Neutrophil rolling was observed. P-selectin-mediated platelet was conducive for formation of neutrophil-platelet aggregates.	https://www.ncbi.nlm.nih.gov/pmc/articles/PMC5214368/	Bennewitz, M. F., Jimenez, M. A., Vats, R., Tutuncuoglu, E., Jonassaint, J., Kato, G. J., et al. (2017). Lung vaso-occlusion in sickle cell disease mediated by arteriolar neutrophil-platelet microemboli. JCI Insight 2. doi:10.1172/jci.insight.89761.
	6	Neutrophil-platelet interaction & inflammation	2020	Platelet Extracellular Vesicles Drive Inflammasome-IL-1β-Dependent Lung Injury in Sickle Cell Disease	31498653	To identify the role of innate-immune mechanisms that promotes platelet-neutrophil interaction in SCD to cause VOC	PDMS + functionalized glass coverslip	P-selectin, ICAM-1, IL-8	No	No	No	No	Yes	The study found novel pathways activated via platelet-derived exosomes that drive platelet-neutrophil interactions to promote lung VOC	https://www.ncbi.nlm.nih.gov/pubmed/31498653	Vats, R., Brzoska, T., Bennewitz, M. F., Jimenez, M. A., Pradhan-Sundd, T., Tutuncuoglu, E., et al. (2020). Platelet Extracellular Vesicles Drive Inflammasome-IL1β-dependent Lung Injury in Sickle Cell Disease. Am. J. Respir. Crit. Care Med. 201, 33–46. doi:10.1164/rccm.201807-1370OC.
	7	Platelet adhesion	2014	Endothelial Activation by Platelets from Sickle Cell Anemia Patients	24551209	Observation of the effects of platelets on endothelial activation in vitro	Biochip (Cellix)	Fibrinogen/Collagen	No	Yes	No	No	No	Platelets from sickle patients are more adhesve than non-sickle platelets	https://www.ncbi.nlm.nih.gov/pmc/articles/PMC3923877/	Proenca̧-Ferreira, R., Brugnerotto, A. F., Garrido, V. T., Dominical, V. M., Vital, D. M., Ribeiro, M. F. R., et al. (2014). Endothelial activation by platelets from sickle cell anemia patients. PLoS One 9. doi:10.1371/journal.pone.0089012.
	8	RBC biomechanics & blood rheology	2010	Sickling of red blood cells through rapid oxygen exchange in microfluidic drops	20603684	Observing sickling kinetics in liquid microdroplets	PDMS + glass (aquapel)	No	No	No	No	Yes	No	The device was used to provoke the polymerization of hemoglobin S in red blood cells which was readily detected using polarization microscopy.	https://pubs.rsc.org/--/content/articlelanding/2010/lc/c004390g/unauth	Abbyad, P., Tharaux, P. L., Martin, J. L., Baroud, C. N., and Alexandrou, A. (2010). Sickling of red blood cells through rapid oxygen exchange in microfluidic drops. Lab Chip 10, 2505–2512. doi:10.1039/c004390g.
	9	RBC biomechanics & blood rheology	2012	The Physical Foundation of Vasoocclusion in Sickle Cell Disease	23083726	Development of a microfluidic method to determine the pressure required to eject individual red cells from a capillary-sized channel after the cell has sickled.	PMDS	No	No	No	No	Yes	No	The maximum pressure required to eject a sickle RBC in capillary tubing was ~100 pa , much less than pressures that exists for microvascular flow. This finding explains why sickled RBCs do not always jam capillary vasculature, but requires interactions with other cells to cause VOC	https://www.ncbi.nlm.nih.gov/pubmed/23083726	Aprelev, A., Stephenson, W., Noh, H., Meier, M., and Ferrone, F. A. (2012). The physical foundation of vasoocclusion in sickle cell disease. Biophys. J. 103, L38–L40. doi:10.1016/j.bpj.2012.09.003.
	10	RBC biomechanics & blood rheology	2014	Microfluidic analysis of red blood cell deformability	24767871	Measure RBC cortical tension as na indicator of RBC deformability	PDMS, system of valves	No	No	No	No	Yes	No	Modeling RBCs as a Newtonian liquid drop is na important microfluidic strategy for directly measuring the cortical tension of RBCs.	https://www.sciencedirect.com/science/article/pii/S0021929014002085?casa_token=SWqH0WLokWQAAAAA:WPV4_RbajpTHxC0ccR_ftM1YzKtPLUImVxHQhIxM6dTJyYXhGPhqdR67MTx8aK6I_W3EZEfEelli	Guo, Q., Duffy, S. P., Matthews, K., Santoso, A. T., Scott, M. D., and Ma, H. (2014). Microfluidic analysis of red blood cell deformability. J. Biomech. 47, 1767–1776. doi:10.1016/j.jbiomech.2014.03.038.
	11	RBC biomechanics & blood rheology	2014	Kinetics of sickle cell biorheology and implications for painful vasoocclusive crisis	25605910	Microfluidics-based quantitative single-cell analysis of sickle RBC to understand sickling-unsickling kinetics & its effect on rheology	PDMS + glass microscope slide, chambers for cells flow and oxygenation	No	No	No	No	Yes	No	Delay time of sngle RBC sickling under transient hypoxia and simultaneous observation of total percent sickle fractions from blood samples can help to discern outcomes of drugs targeted to reduce RBC sickling.	https://www.pnas.org/content/112/5/1422.short	Du, E., Diez-Silva, M., Kato, G. J., Dao, M., and Suresh, S. (2015). Kinetics of sickle cell biorheology and implications for painful vasoocclusive crisis. Proc. Natl. Acad. Sci. U. S. A. 112, 1422–1427. doi:10.1073/pnas.1424111112.
	12	RBC biomechanics & blood rheology	2016	Stiffening of sickle cell trait red blood cells under simulated strenuous exercise conditions	31057840	To determine whether lowered pH and deoxygenation conditions can stiffen sickle trait RBCs	PDMS + glass slide, chambers for cells flow and oxygenation	No	No	No	No	Yes	No	Sickle trait RBCs are inherently stiffer compared to normal RBCs. Low pH further stiffens sickle trait RBCs, while deoxygenation does not.	https://www.ncbi.nlm.nih.gov/pubmed/31057840	Xu, Z., Zheng, Y., Wang, X., Shehata, N., Wang, C., Xie, S., et al. (2016). Stiffening of sickle cell trait red blood cells under simulated strenuous exercise conditions. Microsystems Nanoeng. 2, 1–7. doi:10.1038/micronano.2016.61.
	13	RBC biomechanics & blood rheology	2017	High Aspect Ratio Sub-Micrometer Channels Using Wet Etching: Application to the Dynamics of Red Blood Cell Transiting through Biomimetic Splenic Slits.	28649736	Construction of devices that study the deformations of healthy and diseased RBCs squeezing through splenic-like slits	PMDS + glass coverslip	No	No	No	No	Yes	No	Provided observation of novel modes of sickle RBC deformation during transit through splenic-like slits	https://www.ncbi.nlm.nih.gov/pubmed/28649736	Gambhire, P., Atwell, S., Iss, C., Bedu, F., Ozerov, I., Badens, C., et al. (2017). High Aspect Ratio Sub-Micrometer Channels Using Wet Etching: Application to the Dynamics of Red Blood Cell Transiting through Biomimetic Splenic Slits. Small 13, 1–11. doi:10.1002/smll.201700967.
	14	RBC biomechanics & blood rheology	2017	Patient-specific modeling of individual sickle cell behavior under transient hypoxia	28288152	Kinetic modeling of sickling and associated cellular shape change	PDMS, chambers for cells flow and oxygenation	No	No	No	No	Yes	No	The dense and rigid RBCs were individually blocked in the microgates during transient hypoxia, but less dense and deformable cells found ways to move forward during the flow via changing direction at the face of obstruction. The traversal velocities of density-fractionated cells were interestingly found to be shape-dependent and more surprisingly, the granular-shaped cells showed less velocity th…	https://www.ncbi.nlm.nih.gov/pubmed/28288152	Li, X., Du, E., Dao, M., Suresh, S., and Karniadakis, G. E. (2017b). Patient-specific modeling of individual sickle cell behavior under transient hypoxia. PLoS Comput. Biol. 13, 1–17. doi:10.1371/journal.pcbi.1005426.
	15	RBC biomechanics & blood rheology	2018	Simultaneous polymerization and adhesion under hypoxia in sickle cell disease	30190429	Study of the synergistic effects of adhesion and polymerization of HbS in the RBC on the mechanisms underlying vasoocclusive pain crisis	PDMS + glass microscope slide, chambers for cells flow and oxygenation	FN	No	No	No	Yes	No	Unique adhesion mechanics in the microvascular network without endothelial cells and associated deformability-based classification of sickle red cells offer insights into complex interplay between vascular geometry and sickle RBC	https://www.pnas.org/content/115/38/9473.short	Papageorgiou, D. P., Abidi, S. Z., Chang, H. Y., Li, X., Kato, G. J., Karniadakis, G. E., et al. (2018). Simultaneous polymerization and adhesion under hypoxia in sickle cell disease. Proc. Natl. Acad. Sci. 115, 9473–9478. doi:10.1073/pnas.1807405115.
	16	RBC biomechanics & blood rheology	2018	Electrical impedance microflow cytometry with oxygen control for detection of sickle cells	29731543	Development of a new, label-free flow cytometry for non-invasive measurement of single cells under controlled hypoxia using electrical impedance spectroscopy	Ti/Au electrode set in a double layer microfluidic channel with oxygen control, PDMS	No	No	No	No	Yes	No	Provides proof of concept of usefulness of electrical impedence as a measure of sickle blood rheology based on single cell measurements	https://www.ncbi.nlm.nih.gov/pubmed/29731543	Liu, J., Qiang, Y., Alvarezb, O., and Du, E. (2018). Electrical impedance microflow cytometry with oxygen control for detection of sickle cells. Actuators B Chem. 255, 2392–2398. doi:10.1016/j.snb.2017.08.163.
	17	RBC biomechanics & blood rheology	2019	The effect of deformability on the microscale flow behavior of red blood cell suspensions	Unavailable	Probing the role of RBC deformability on the velocity and hematocrit distributions in microchannel flows	PDMS + glass slide	No	No	No	No	Yes	No	Increased hematocrit stiff sickle RBCs contribute to velocity reduction with indication of loss of shear thinning	https://aip.scitation.org/doi/full/10.1063/1.5111189%40phf.2019.MNFC2019.issue-1?casa_token=Nh74MC6orKoAAAAA%3AxCCtBAofZ2NlnWmrMEekYhq5ojrn5rw5GBPjKmtpMVYQkqm4hmWBhitZlH7oTXLeUSCSZu3v2F2fg8A	Passos, A., Sherwood, J. M., Kaliviotis, E., Agrawal, R., Pavesio, C., and Balabani, S. (2019). The effect of deformability on the microscale flow behavior of red blood cell suspensions. Phys. Fluids 31, 091903. doi:10.1063/1.5111189.
	18	RBC biomechanics & blood rheology	2019	Integrated automated particle tracking microfluidicenables high-throughput cell deformability cytometry forred cell disorders	30417938	High-throughput analysis of RBC deformability with single-cell resolution	PDMS + glass slide	No	No	No	No	Yes	No	Image-based quantification of single RBC deformablity in highthroughput setting offers ways to observe treatment efficacy	https://onlinelibrary.wiley.com/doi/full/10.1002/ajh.25345	Guruprasad, P., Mannino, R. G., Caruso, C., Zhang, H., Josephson, C. D., Roback, J. D., et al. (2019). Integrated automated particle tracking microfluidic enables high-throughput cell deformability cytometry for red cell disorders. Am. J. Hematol. 94, 189–199. doi:10.1002/ajh.25345.
	19	RBC biomechanics & blood rheology	2019	Electrical Impedance Characterization of Erythrocyte Response to Cyclic Hypoxia in Sickle Cell Disease	31083931	A microfluidics-based electrical impedance sensor has been developed for characterizing the dynamic cell sickling−unsickling processes in sickle blood	PDMS + glass microslide, two chambers: one for cells, one for oxigen	No	No	No	No	Yes	No	Electrical impedence can be used to quantify sickling-unsickling kinetics and can be used as sensor	https://pubs.acs.org/doi/abs/10.1021/acssensors.9b00263	Liu, J., Qiang, Y., Alvarez, O., and Du, E. (2019). Electrical Impedance Characterization of Erythrocyte Response to Cyclic Hypoxia in Sickle Cell Disease. ACS Sensors 4, 1783−1790. doi:10.1021/acssensors.9b00263.
	20	RBC biomechanics & blood rheology	2019	Faster Sickling Kinetics and Sickle Cell Shape Evolution during Repeated Deoxygenation and Oxygenation Cycles	31178599	Developed of a microdevice to create repeated hypoxia-normoxia cycles for real time observation of repetitive sickling and unsickling of freely suspended red blood cells	PDMS, system of channels for cell flow and oxygen	No	No	No	No	Yes	No	Cell sickling behavior is affected by history of sickle-unsickling	https://www.ncbi.nlm.nih.gov/pubmed/31178599	Du, E., and Dao, M. (2019). Faster Sickling Kinetics and Sickle Cell Shape Evolution during Repeated Deoxygenation and Oxygenation Cycles. Exp. Mech. 59, 319–325. doi:10.1007/s11340-018-00444-5.
	21	RBC biomechanics & blood rheology	2019	5-(Hydroxymethyl)furfural restores low-oxygen rheology of sickle trait blood in vitro	31889311	Understanding of hemorheological properties of sickle trait clood	PDMS + glass microscope slide, chambers for cells flow and oxygenation	No	No	No	No	Yes	No	Observed reduced sickle trait blood flow (compared to normal blood) under transient hypoxia and demonstrated that 5-HMF was able to restore such blood flow to normal values	https://www.ncbi.nlm.nih.gov/pubmed/31889311	Hansen, S., Wood, D. K., and Higgins, J. M. (2020). 5-(Hydroxymethyl)furfural restores low-oxygen rheology of sickle trait blood in vitro. Br. J. Haematol. 188, 985–993. doi:10.1111/bjh.16251.
	22	RBC biomechanics & blood rheology	2019	A microfluidic platform for simultaneous quantification of oxygen-dependent viscosity and shear thinning in sickle cell blood	31803859	To study the effect of hypoxia and transfusion on sickle blood viscosity and shear thinning	PDMS + glass slide, chambers for cells flow and oxygenation	No	No	No	No	Yes	No	Significant rheological impairment is observed in sickle blood in terms of increased viscosity at low ocygen concentration and shear thinning at severe hypoxia. A fraction increase of normal blood cell can restore the shear thinning tremendously	https://aip.scitation.org/doi/full/10.1063/1.5118212	Valdez, J. M., Datta, Y. H., Higgins, J. M., and Wood, D. K. (2019). A microfluidic platform for simultaneous quantification of oxygen-dependent viscosity and shear thinning in sickle cell blood. APL Bioeng. 3, 046102. doi:10.1063/1.5118212.
	23	RBC deformability- associated with Adhesion	2014	Heterogeneous Red Blood Cell Adhesion and Deformability in Sickle Cell Disease	25417696	Understanding the relation of RBC deformability with endothelial adhesion	Functionalized glass + PMMA + adhesive film	FN	No	No	No	Yes	No	Quantification based on cell aspect ratio changes under flow showed sickle RBCs formed two classes: deformable and non-deformable. Non-deformables were more adherent due to multiple adhesion sites.	https://www.nature.com/articles/srep07173	Alapan, Y., Little, J. A., and Gurkan, U. A. (2014). Heterogeneous red blood cell adhesion and deformability in sickle cell disease. Sci. Rep. 4, 7173. doi:10.1038/srep07173.
	24	RBC deformability- associated with Adhesion	2016	Dynamic deformability of sickle red blood cells in microphysiological flow	27437432	A microfluidic approach integrated with a cell dimensioning algorithm to analyze dynamic deformability of adhered RBC at the single-cell level in controlled microphysiological flow	Functionalized glass + PMMA + adhesive film	FN	No	No	No	No	Yes	High-throughput and integrated automated image processing algorithm that determines dynamic deformability defind by the rate of change of cell aspect ratio under flow of individual adhered RBCs.	https://www.worldscientific.com/doi/full/10.1142/S2339547816400045?casa_token=8HpAiVfsl1gAAAAA%3ADB-jSAft0axEiIRHkDfG1siHsvVmSei_qhVMK0KIvUxhAmq8wUhbKRQculeOBYr4Cl8qpzAuL9tSd18	Alapan, Y., Matsuyama, Y., Little, J. A., and Gurkan, U. A. (2016b). Dynamic deformability of sickle red blood cells in microphysiological flow. Technology 04, 71–79. doi:10.1142/s2339547816400045.
	25	RBC deformability- associated with Adhesion	2017	Extracellular fluid tonicity impacts sickle red blood cell deformability and adhesion	28978568	The effect of tonicity levels of infused intravenous fluids on sRBC adhesion and deformability	PDMS	EC	Yes	No	No	Yes	No	An optimum tonicity of intravenous fluids from these measurements was found which balances the biophysical changes of RBC and adhesion characteristics, thus indicating translational potential for such approach.	https://ashpublications.org/blood/article/130/24/2654/36888/Extracellular-fluid-tonicity-impacts-sickle-red	Carden, M. A., Fay, M. E., Lu, X., Mannino, R. G., Sakurai, Y., Ciciliano, J. C., et al. (2017a). Extracellular fluid tonicity impacts sickle red blood cell deformability and adhesion. Blood 130, 2654–2663. doi:10.1182/blood-2017-04-780635.
	26	RBC deformability- associated with Adhesion	2017	Normal saline is associated with increased sickle red cell stiffness and prolonged transit times in a microfluidic model of the capillary system	28106307	Study of the alterations in biomechanical properties of sickle RBCs isolated from patients with homozygous SCD (hemoglobin SS) after exposure to different osmolarities of clinical IVF formulations	PDMS	No	No	No	No	Yes	No	Normal saline stiffens sickle red cells, decreases sickle RBC deformability through in vitro microfluidic models of capillary systems in humans, and also increases the propensity of sickle RBCs to occlude such small channel	https://onlinelibrary.wiley.com/doi/full/10.1111/micc.12353?casa_token=1K9U9HvukLwAAAAA%3ATYJ4Wonk_hvNCqI5VvRw3kRYOljnEv1b7FHuoboQekI31C1Ngi2s-8ypPFJdMgNRSZPfCYnbJ9S17DEQbg	Carden, M. A., Fay, M., Sakurai, Y., McFarland, B., Blanche, S., DiPrete, C., et al. (2017b). Normal saline is associated with increased sickle red cell stiffness and prolonged transit times in a microfluidic model of the capillary system. Microcirculation 24, e12353. doi:10.1111/micc.12353.
	27	RBC deformability- associated with Adhesion	2018	Shear dependent red blood cell adhesion in microscale flow	29557482	The device simulates physioloic shear gradients of microcirculatory blood flow at a constant single volumetric flow rate.	Double sided adhesive film on a PMMA piece and a functionalized microscope glass slide	FN / LN	No	No	No	No	Yes	Shear dependent adhesion of RBCs to endothelium is heterogeneous forming at least two classes of adherent cells: non-deformable and deformable cells. Distribution of each type of cells correlates clinically with inflammatory markers and iron overload in subjects with SCD	https://www.ncbi.nlm.nih.gov/pubmed/29557482	Kucukal, E., Little, J. A., and Gurkan, U. A. (2018). Shear dependent red blood cell adhesion in microscale flow. Integr. Biol. 10, 194–206. doi:10.1039/C8IB00004B.
	28	RBC deformability- associated with Adhesion	2019	Quantifying Shear-Induced Deformation and Detachment of Individual Adherent Sickle Red Blood Cells	30612714	Combined experimental-computational study to quantify the adhesive characteristics of sickle RBCs under physiologic flow conditions where typical occlusion happens	PDMS, system of channels for cell flow and oxygen, one of the channels was functionalized	FN	No	No	No	Yes	No	The critical shear stress required for detachment of single cells represent the adhesion strength and results from the study indicated that the adhesion strength of discocytes were much greater than those of ISCs, possibly bcecasue the former has multiple adhesion sites while ISCs have single adhesion site	https://www.ncbi.nlm.nih.gov/pubmed/30612714	Deng, Y., Papageorgiou, D. P., Chang, H. Y., Abidi, S. Z., Li, X., Dao, M., et al. (2019). Quantifying Shear-Induced Deformation and Detachment of Individual Adherent Sickle Red Blood Cells. Biophys. J. 116, 360–371. doi:10.1016/j.bpj.2018.12.008.
	29	RBC deformability- associated with Adhesion	2019	Priapism, hemoglobin desaturation, and red blood cell adhesion in men with sickle cell anemia	31404907	Study of RBC adhesion to LN, under ambient or hypoxic conditions, and its correlation with with or without a history of priapism in men	Functionalized glass + PMMA + adhesive film	LN	No	No	No	No	Yes	RBCs from sickle male patients with history of priaprism exhibited significantly higher adhesion activity compared to RBC from sickle male patients without history of priaprism under hypoxia but not with ambient oxygen concentration	https://www.sciencedirect.com/science/article/pii/S107997961930258X?casa_token=c7DyKU-VIWIAAAAA:maWnKNidHIzbyKLIr4gFKVEQZPbFiNf-e3Fy229pSmSxljUfH6YobO9-tqUr0UXAXYqlWe8lJE8-	Yuan, C., Quinn, E., Kucukal, E., Kapoor, S., Gurkan, U. A., and Little, J. A. (2019). Priapism, hemoglobin desaturation, and red blood cell adhesion in men with sickle cell anemia. Blood Cells, Mol. Dis. 79, 102350. doi:10.1016/j.bcmd.2019.102350.
	30	RBC hemolysis	2018	A microfluidic approach to study the effect of mechanical stress on erythrocytes in sickle cell disease	30168832	The use of a microfluidics to study the impact of repeated mechanical stress on sickle RBC at the single cell scale under controlled pressure	PDMS + glass slide	No	No	No	No	Yes	No	The results show that mechanical stress is an important parameter in intravascular haemolysis in SCD and that the protection against lysis is provided by incrreased intracellular fetal hemoglobin	https://pubs.rsc.org/en/content/articlelanding/2018/lc/c8lc00637g/unauth#!divAbstract	Lizarralde Iragorri, M. A., El Hoss, S., Brousse, V., Lefevre, S. D., Dussiot, M., Xu, T., et al. (2018). A microfluidic approach to study the effect of mechanical stress on erythrocytes in sickle cell disease. Lab Chip 18, 2975–2984. doi:10.1039/c8lc00637g.
	31	RBC hemolysis	2018	Red Blood Cell Adhesion to Heme-Activated Endothelial Cells Reflects Clinical Phenotype in Sickle Cell Disease	29905377	Study of adhesion of sickle RBC to heme-activated EC using a microdevice	Functionalized glass + PMMA + adhesive film	FN	Yes	No	No	Yes	No	The results highlight the contribution to hemolysis driven heme in	https://www.ncbi.nlm.nih.gov/pubmed/29905377	Kucukal, E., Ilich, A., Key, N. S., Little, J. A., and Gurkan, U. A. (2018a). Red Blood Cell Adhesion to Heme-Activated Endothelial Cells Reflects Clinical Phenotype in Sickle Cell Disease. Am. J. Hematol. 93, 1050–1060. doi:10.1002/ajh.25159.
	32	RBC-endothelium adhesion	2015	Increased erythrocyte adhesion to VCAM-1 during pulsatile flow: Application of a microfluidic flow adhesion bioassay	24898561	Study of the effect of pulsatile flow in the adhesion process.	Bioflux 1000Z (Fluxion)	VCAM-1	No	No	No	Yes	No	Pulsatile flow demonstrated larger variation in adhesion of RBCs compared to contnuous forward flow	https://content.iospress.com/articles/clinical-hemorheology-and-microcirculation/ch1847	White, J., Lancelot, M., Sarnaik, S., and Hines, P. (2015). Increased erythrocyte adhesion to VCAM-1 during pulsatile flow: Application of a microfluidic flow adhesion bioassay. Clin. Hemorheol. Microcirc. 60, 201–213. doi:10.3233/CH-141847.
	33	RBC-endothelium adhesion	2016	Sickle cell disease biochip: a functional red blood cell adhesion assay for monitoring sickle cell disease	27063958	Establishing RBC adhesion assay with endothelium-associated protein-immobilized microchannel	Functionalized glass + PMMA + adhesive film	FN / LN	No	No	No	Yes	No	The functional assay enabled correlation of clinical parameters with the physiological adhesion event in quantitive manner, which can be useful in clinic and drug screening.	https://www.sciencedirect.com/science/article/pii/S1931524416001006?casa_token=70GTlc20KB8AAAAA:DrmeXrmAawbZhKUkmQhdI4fdEbZ-rMWYPLUO_HcfHtaga-LM8I06Myv-eg8hvH1T_9LzpGC20k54	Alapan, Y., Kim, C., Adhikari, A., Gray, K. E., Gurkan-Cavusoglu, E., Little, J. A., et al. (2016a). Sickle cell disease biochip: a functional red blood cell adhesion assay for monitoring sickle cell disease. Transl. Res. 173, 74–91. doi:10.1016/j.trsl.2016.03.008.
	34	RBC-endothelium adhesion	2016	Low molecular weight heparin inhibits sickle erythrocyte adhesion to VCAM-1 through VLA-4 blockade in a standardized microfluidic flow adhesion assay	27341635	To test effect of low molecular weight heparin in treating sickle red cells	Bioflux microfluidic flow system	Yes	No	No	No	No	Yes	Sickle RBC adhesion was inhibited by low molecular weight heparin via inhibition of VCAM-1	https://www.ncbi.nlm.nih.gov/pubmed/27341635	Lancelot, M., White, J., Sarnaik, S., and Hines, P. (2017). Low molecular weight heparin inhibits sickle erythrocyte adhesion to VCAM-1 through VLA-4 blockade in a standardized microfluidic flow adhesion assay. Br. J. Haematol. 178, 479–481. doi:10.1111/bjh.14137.
	35	RBC-endothelium adhesion	2016	Effects of Poloxamer 188 on red blood cell membrane properties in sickle cell anaemia	26846309	In-vitro analysis of the effect of poloxamer (P188) on red blood cell mechanical and adhesion functions	Biochip (Cellix)	EC	Yes	No	No	Yes	No	Poloxamer significantly reduced blood viscosity, RBC aggregation and adhesion to endothelial cells	https://www.ncbi.nlm.nih.gov/pubmed/26846309	Sandor, B., Marin, M., Lapoumeroulie, C., Rabaï, M., Lefevre, S. D., Lemonne, N., et al. (2016). Effects of Poloxamer 188 on red blood cell membrane properties in sickle cell anaemia. Br. J. Haematol. 173, 145–149. doi:10.1111/bjh.13937.
	36	RBC-endothelium adhesion	2017	Microfluidic experimental setup for adhesion and recovery measurements of red blood cells in sickle cell disease	28267661	Design of an experimental setup that uses aspiration for microchannel assembly to provide consistent functionaliztion of surfacesin combination with precise fluidic control using a pressure controller	PDMS + functionalized glass slide	αvβ3	No	No	No	Yes	No	The reasearch group has quantified sickle RBC adhesion to the integrin αvβ3 in addition to measuring the shear modulus and viscosity of the sickle RBC plasma membrane.	https://www.ncbi.nlm.nih.gov/pubmed/28267661	Partola, K. R., Andemariam, B., and Lykotrafitis, G. (2017). Microfluidic experimental setup for adhesion and recovery measurements of red blood cells in sickle cell disease. J. Mech. Behav. Biomed. Mater. 71, 80–84. doi:10.1016/j.jmbbm.2017.02.031.
	37	RBC-leukocyte-endothelium adhesion	2011	In vitro modeling of the microvascular occlusion and thrombosis that occur in hematologic diseases using microfluidic technology	22156199	To utilize endothelialized device to investigate adhesion/occlusion mechanisms	PDMS	EC	Yes	No	No	No	Yes	Provided first ever endothelialized device, demonstrated leukocyte-activated endothelium adhesion and whole sickle blood-activated endothelium adhesion to cause occlusion	https://www.jci.org/articles/29747	Tsai, M., Kita, A., Leach, J., Rounsevell, R., Huang, J. N., Moake, J., et al. (2012). In vitro modeling of the microvascular occlusion and thrombosis that occur in hematologic diseases using microfluidic technology. J. Clin. Invest. 122, 408–418. doi:10.1172/JCI58753.
	38	RBC-leukocyte-endothelium adhesion	2016	VLA-4 blockade by natalizumab inhibits sickle reticulocyte and leucocyte adhesion during simulated blood flow	27291690	Evaluate VLA-4 blocking antibody natalizumab for sickle adhesion	BioFlux 1000Z	VCAM-1	Yes	No	No	No	Yes	VLA-4 blockade significantly reduced leukocyte and reticulocyte adhesion to activated endothelium. Sickle whole blood adhesion was reduced by 50%.	https://www.ncbi.nlm.nih.gov/pubmed/27291690	White, J., Krishnamoorthy, S., Gupta, D., Lancelot, M., Moore, N., Sarnaik, S., et al. (2016). VLA-4 blockade by natalizumab inhibits sickle reticulocyte and leucocyte adhesion during simulated blood flow. Br. J. Haematol. 174, 970–982. doi:10.1111/bjh.14158.
	39	RBC-leukocyte-endothelium adhesion	2020	Cross-sectional analysis of adhesion in individuals with sickle cell disease using a standardized whole blood adhesion bioassay to VCAM-1	31864103	Development of a standardized, flow-based adhesion bioassay to assess the adhesive properties of SCD blood samples	BioFlux 1000Z	VCAM-1	No	No	No	No	Yes	Steady state patient bloods exhibited aptient-specific variability and deonstrated positive coerrelation of adhesion with reiculocyte count and white blood cell count, independently. Patients receiving hydroxyurea displayed less adhesion	https://www.ncbi.nlm.nih.gov/pubmed/31864103	White, J., Lancelot, M., Gao, X., McGraw, B. J., Tabb, C., and Hines, P. (2020). Cross-sectional analysis of adhesion in individuals with sickle cell disease using a standardized whole blood adhesion bioassay to VCAM-1. Blood Cells, Mol. Dis. 81, 102397. doi:10.1016/j.bcmd.2019.102397.
	40	Role of vascular geometry	2015	Microfluidic Study of Enhanced Deposition of Sickle Cells at Acute Corners	26039164	Effect of vascular geometry in nucleation and deposition of RBC aggregates	PDMS + glass microslide, two chambers: one for cells, one for oxigen	No	No	No	No	Yes	No	Sickle RBCs around an acute corner of a triangular pillar or of a bifurcation acts as a nucleation site for RBC aggregates	https://www.sciencedirect.com/science/article/pii/S0006349515003975	Loiseau, E., Massiera, G., Mendez, S., Martinez, P. A., and Abkarian, M. (2015). Microfluidic study of enhanced deposition of sickle cells at acute corners. Biophys. J. 108, 2623–2632. doi:10.1016/j.bpj.2015.04.018.
	41	Role of vascular geometry	2017	A microfluidic platform to study the effects of vascular architecture and oxygen gradients on sickle blood flow	28129479	Development of a model of the microvasculature that would allow the quantification of changes in the rheology of sickle blood as it traverses the varying vessel sizes and the oxygen tensions in the microcirculation	PDMS + glass microscope slide, chambers for cells flow and oxygenation	No	No	No	No	No	Yes	All sickle blood samples fully occluded the microvascular network when deoxygenated; sickle blood could cause vaso-occlusions under physiologic oxygen gradients during the microvascular transit time; the number of occlusions observed under five unique oxygen gradients varied among the patient samples, but the number of occlusions decreased with increasing inlet oxygen tension.	https://onlinelibrary.wiley.com/doi/full/10.1111/micc.12357?casa_token=0b350og_oLIAAAAA%3AtR94tLtpQgYrqgB_ljNiSNzyVKPvrczi2TolHVCMktyDbGr6CWuOxOVELq7Z4EZHb_zh8BUGbTPtUZg7vg	Lu, X., Galarneau, M. M., Higgins, J. M., and Wood, D. K. (2017). A microfluidic platform to study the effects of vascular architecture and oxygen gradients on sickle blood flow. Microcirculation 24, e12357. doi:10.1111/micc.12357.
	42	WBC-endothelium adhesion	2015	In vitro microfluidic model for the study of vaso-occlusive processes	25461252	Role of endthelial adhesion and neutrophils in VOC	Biochip (Cellix)	E-selectin/ICAM-1 LN	No	No	Yes	Yes	No	The results support a primary role for leukocytes in the initiation of occlusive processes in the microcirculation.	https://www.sciencedirect.com/science/article/pii/S0301472X14007504?casa_token=ZJO60-4nLbkAAAAA:RBn6f4gFLZbqgzNLaSEhX9EYDKiSeUXg58QReJnrggkSUZdZ6kVCkdt9APE5MAMFPTCVvnyX5oXa	Dominical, V. M., Vital, D. M., O’Dowd, F., Saad, S. T. O., Costa, F. F., and Conran, N. (2015). In vitro microfluidic model for the study of vaso-occlusive processes. Exp. Hematol. 43, 223–228. doi:10.1016/j.exphem.2014.10.015.
	43	WBC-endothelium adhesion	2020	Leukocyte adhesion to P-selectin and the inhibitory role of Crizanlizumab in sickle cell disease: A standardized microfluidic assessment	32208292	Standardized microfluidic whole blood adhesion assay to assess leukocyte adhesion to P-selectin	PMDS + glass slide	P-selectin, ICAM-1, IL-8	No	No	No	No	Yes	P-selectin-mediated leukocyte rolling and adhesion was observed. FDA-approved sickle cell drug Crizanluzimab reduced percentage of leukocyte rolling but strongly adhered leukocytes were un-responsive	https://www.ncbi.nlm.nih.gov/pubmed/32208292	Man, Y., Goreke, U., Kucukal, E., Hill, A., An, R., Liu, S., et al. (2020). Leukocyte adhesion to P-selectin and the inhibitory role of Crizanlizumab in sickle cell disease: A standardized microfluidic assessment. Blood Cells, Mol. Dis. 83, 102424. doi:10.1016/j.bcmd.2020.102424.
		Abbreviations:
		PDMS: polydimethylosiloxane; RBC: red blood cell; ICAM-1: intercellular adhesion molecule 1; FN: fibronectin; IL-8: interleukin-8; VCAM-1: vascular cell adhesion molecule 1; EC: endothelial cells; LN: laminin; PMMA: polymethyl methacrylate; HbS: sickle hemoglobin; VOC: vaso-occlusion; SCD: sickle cell disease; WBC: white blood cells; HbS: Sickle hemoglobin; HbF: Fetal hemoglobin
